# Supplementary material for: ULK2 suppresses ovarian cancer cell migration and invasion by elevating IGFBP3
Source: PeerJ. 2024 Jun 28;12:e17628. doi: 10.7717/peerj.17628 (PMC11216209; doi:10.7717/peerj.17628)
Supplement: Supplemental Information 6 [file peerj-12-17628-s006.txt]

geneid	chr	start	end	length	strand	name	HeyA8.ULK2OE1_FPKM	HeyA8.ULK2OE2_FPKM	HeyA8.ULK2OE3_FPKM	HeyA8.Control1_FPKM	HeyA8.Control2_FPKM	HeyA8.Control3_FPKM	HeyA8.ULK2OE1_counts_norm	HeyA8.ULK2OE2_counts_norm	HeyA8.ULK2OE3_counts_norm	HeyA8.Control1_counts_norm	HeyA8.Control2_counts_norm	HeyA8.Control3_counts_norm	baseMean	log2FC	Pvalue	Padj	trend	Description	GO	Pathway	Tumour_Types(Somatic)	Tumour_Types(Germline)	Translocation_Partner	Somatic	DBD_Classification	PubMed_ID	Function	Species	Evidence_Strength
ENSG00000146674	7	45912245	45921874	11661	-	IGFBP3	70.23711437	65.8903923	70.62603632	31.05699124	30.98267515	31.40680462	4410.432236	4648.554237	4257.0877	1873.507366	1906.261303	1892.562315	3164.734193	1.231117942	1.44E-29	3.80E-25	UP	insulin like growth factor binding protein 3 [Source:HGNC Symbol;Acc:HGNC:5472]	[GO:0005576:extracellular region][GO:0005520:insulin-like growth factor binding][GO:0019838:growth factor binding][GO:0001968:fibronectin binding][GO:0001558:regulation of cell growth][GO:0001649:osteoblast differentiation][GO:0010906:regulation of glucose metabolic process][GO:0040008:regulation of growth][GO:0043410:positive regulation of MAPK cascade][GO:0043568:positive regulation of insulin-…	[hsa04115:p53 signaling pathway][hsa05202:Transcriptional misregulation in cancer]	-	-	-	-	-	-	-	-	-
ENSG00000083290	17	19770829	19867936	20677	-	ULK2	0.436854698	0.876984908	1.333398001	0.059697985	0.057810823	0.051358243	59.24606174	133.6275211	173.58634	7.777923679	7.682112331	6.68412523	64.76734734	4.050829488	1.48E-17	1.95E-13	UP	unc-51 like autophagy activating kinase 2 [Source:HGNC Symbol;Acc:HGNC:13480]	[GO:0005524:ATP binding][GO:0007165:signal transduction][GO:0006468:protein phosphorylation][GO:0004674:protein serine/threonine kinase activity][GO:0004672:protein kinase activity][GO:0007409:axonogenesis][GO:0016020:membrane][GO:0000166:nucleotide binding][GO:0004674:protein serine/threonine kinase activity][GO:0016301:kinase activity][GO:0016740:transferase activity][GO:0016310:phosphorylation…	[hsa04140:Autophagy - animal][hsa04150:mTOR signaling pathway][hsa04211:Longevity regulating pathway]	-	-	-	-	-	-	-	-	-
ENSG00000236675	1	155230975	155234325	838	+	MTX1P1	3.71060713	2.439466036	3.225201033	25.13164043	23.04860157	11.49076342	42.73486421	31.56555616	35.65557254	278.0607715	260.0943746	126.9983794	129.1849197	-2.594046016	7.76E-17	6.84E-13	DOWN	-	-	-	-	-	-	-	-	-	-	-	-
ENSG00000181634	9	114784652	114806039	9372	-	TNFSF15	0.816996525	0.989093542	1.078054217	2.364722669	2.062281104	2.510998238	87.41222224	118.8969282	110.7199358	243.060115	216.1965899	257.8162589	172.3503417	-1.179556276	1.55E-08	4.56E-05	DOWN	TNF superfamily member 15 [Source:HGNC Symbol;Acc:HGNC:11931]	[GO:0005576:extracellular region][GO:0005515:protein binding][GO:0007165:signal transduction][GO:0016020:membrane][GO:0006955:immune response][GO:0006915:apoptotic process][GO:0005164:tumor necrosis factor receptor binding][GO:0016021:integral component of membrane][GO:0016021:integral component of membrane][GO:0005615:extracellular space][GO:0005515:protein binding][GO:0005125:cytokine activity]…	[hsa04060:Cytokine-cytokine receptor interaction]	-	-	-	-	-	-	-	-	-
ENSG00000120738	5	138465479	138469303	3137	+	EGR1	0.202751608	0.738553462	0.521471442	2.629071074	1.922460628	1.915600027	8.741222224	35.77429698	21.58100443	108.8909315	81.21090179	79.25462773	55.90883078	-2.035687936	4.22E-07	0.000859261	DOWN	early growth response 1 [Source:HGNC Symbol;Acc:HGNC:3238]	[GO:0005515:protein binding][GO:0005737:cytoplasm][GO:0010628:positive regulation of gene expression][GO:0005634:nucleus][GO:0005634:nucleus][GO:0005634:nucleus][GO:0005737:cytoplasm][GO:0005737:cytoplasm][GO:0046872:metal ion binding][GO:0005654:nucleoplasm][GO:0008270:zinc ion binding][GO:0003677:DNA binding][GO:0003677:DNA binding][GO:0003700:DNA-binding transcription factor activity][GO:00435…	[hsa04933:AGE-RAGE signaling pathway in diabetic complications][hsa05020:Prion diseases][hsa05166:HTLV-I infection]	-	-	-	-	Zinc-coordinating Group/BetaBetaAlpha-zinc finger Family	10049687	Transactivation	Human; Mouse	Strong
ENSG00000168209	10	72273919	72276036	8587	+	DDIT4	14.21411943	6.016351347	12.89503368	24.51105385	23.62559031	24.27021668	413.7511853	196.7586334	360.3089436	685.4295242	673.8309959	677.9612733	501.3400926	-1.067848613	9.42E-07	0.001556513	DOWN	DNA damage inducible transcript 4 [Source:HGNC Symbol;Acc:HGNC:24944]	[GO:0005737:cytoplasm][GO:0005829:cytosol][GO:0009968:negative regulation of signal transduction][GO:0005737:cytoplasm][GO:0009968:negative regulation of signal transduction][GO:0005737:cytoplasm][GO:0009968:negative regulation of signal transduction][GO:0005737:cytoplasm][GO:0005829:cytosol][GO:0005739:mitochondrion][GO:0006915:apoptotic process][GO:0005829:cytosol][GO:0071889:14-3-3 protein bin…	[hsa04140:Autophagy - animal][hsa04150:mTOR signaling pathway][hsa04151:PI3K-Akt signaling pathway][hsa05206:MicroRNAs in cancer]	-	-	-	-	-	-	-	-	-
ENSG00000160179	21	42199689	42297244	27939	+	ABCG1	0.773550623	0.445302519	0.824998543	1.984999436	1.398000004	1.608636022	65.07354323	42.08740821	66.61962238	160.4196759	115.231685	129.8630045	96.54915652	-1.219972318	7.99E-06	0.009598961	DOWN	ATP binding cassette subfamily G member 1 [Source:HGNC Symbol;Acc:HGNC:73]	[GO:0016021:integral component of membrane][GO:0005524:ATP binding][GO:0016020:membrane][GO:0055085:transmembrane transport][GO:0120020:intermembrane cholesterol transfer activity][GO:0032367:intracellular cholesterol transport][GO:0000166:nucleotide binding][GO:0005783:endoplasmic reticulum][GO:0005789:endoplasmic reticulum membrane][GO:0005886:plasma membrane][GO:0005886:plasma membrane][GO:000…	[hsa02010:ABC transporters]	-	-	-	-	-	-	-	-	-
ENSG00000152463	10	15032227	15073853	7231	+	OLAH	0.060557155	0	0.121892322	0.567898179	0.733261185	1.054676638	1.942493828	0	3.753218162	17.50032828	23.04633699	32.46575112	13.1180214	-3.644028796	1.27E-05	0.013460526	DOWN	oleoyl-ACP hydrolase [Source:HGNC Symbol;Acc:HGNC:25625]	[GO:0009058:biosynthetic process][GO:0006631:fatty acid metabolic process][GO:0006633:fatty acid biosynthetic process][GO:0004320:oleoyl-[acyl-carrier-protein] hydrolase activity][GO:0016295:myristoyl-[acyl-carrier-protein] hydrolase activity][GO:0016296:palmitoyl-[acyl-carrier-protein] hydrolase activity][GO:0016297:acyl-[acyl-carrier-protein] hydrolase activity][GO:0009058:biosynthetic process]…	[hsa00061:Fatty acid biosynthesis]	-	-	-	-	-	-	-	-	-
ENSG00000100867	14	23630115	23645639	19668	+	DHRS2	0	0.045265323	0	0.176095968	0.184063323	0.298181736	0	5.260926026	0	17.50032828	18.65655852	29.60112602	11.83648981	-3.707819837	6.66E-05	0.055010602	DOWN	dehydrogenase/reductase 2 [Source:HGNC Symbol;Acc:HGNC:18349]	[GO:0016491:oxidoreductase activity][GO:0005654:nucleoplasm][GO:0005739:mitochondrion][GO:0016491:oxidoreductase activity][GO:0005634:nucleus][GO:0005634:nucleus][GO:0005737:cytoplasm][GO:0043066:negative regulation of apoptotic process][GO:0005654:nucleoplasm][GO:0005739:mitochondrion][GO:0005739:mitochondrion][GO:0005759:mitochondrial matrix][GO:0005635:nuclear envelope][GO:0005515:protein bind…	-	-	-	-	-	-	-	-	-	-
ENSG00000160201	21	43092956	43107570	19842	-	U2AF1	3.127450916	3.685033867	0.628226109	0.451315687	0.176288584	0.313224116	476.8822347	631.3111231	91.95384497	66.11235127	26.33867085	45.83400158	223.0720377	3.1161695	0.000131779	0.094175949	UP	U2 small nuclear RNA auxiliary factor 1 [Source:HGNC Symbol;Acc:HGNC:12453]	[GO:0046872:metal ion binding][GO:0003723:RNA binding][GO:0003676:nucleic acid binding][GO:0000398:mRNA splicing, via spliceosome][GO:0089701:U2AF][GO:0003723:RNA binding][GO:0005634:nucleus][GO:0005681:spliceosomal complex][GO:0006397:mRNA processing][GO:0008380:RNA splicing][GO:0016607:nuclear speck][GO:0016607:nuclear speck][GO:0005654:nucleoplasm][GO:0005515:protein binding][GO:0000398:mRNA s…	[hsa03040:Spliceosome][hsa05131:Shigellosis]	CLL, MDS			yes	-	-	-	-	-
ENSG00000175197	12	57516588	57521737	5377	-	DDIT3	2.973879853	1.511958776	1.4148649	5.74676459	4.489491586	3.877606308	53.41858026	30.51337095	24.39591805	99.1685269	79.01601255	66.8412523	58.89227684	-1.177386016	0.000844094	0.344744813	DOWN	DNA damage inducible transcript 3 [Source:HGNC Symbol;Acc:HGNC:2726]	[GO:0006355:regulation of transcription, DNA-templated][GO:0003700:DNA-binding transcription factor activity][GO:0005634:nucleus][GO:0005634:nucleus][GO:0005737:cytoplasm][GO:0006915:apoptotic process][GO:0003677:DNA binding][GO:0003677:DNA binding][GO:0045892:negative regulation of transcription, DNA-templated][GO:0003700:DNA-binding transcription factor activity][GO:0006355:regulation of transc…	[hsa04010:MAPK signaling pathway][hsa04141:Protein processing in endoplasmic reticulum][hsa04210:Apoptosis][hsa04932:Non-alcoholic fatty liver disease (NAFLD)][hsa05202:Transcriptional misregulation in cancer]	liposarcoma		FUS, EWSR1	yes	-	-	-	-	-
ENSG00000288538	11	78223815	78225909	1753	+	-	0.322510893	0.466462644	0.324582636	1.344209267	1.441185988	0.99122121	7.769975311	12.62622246	7.506436324	31.11169471	34.02078318	22.91700079	19.32535213	-1.663141055	0.001836569	0.500644806	DOWN	-	-	-	-	-	-	-	-	-	-	-	-
ENSG00000161265	19	35742464	35745445	19908	-	U2AF1L4	0.270390328	0.782156449	0.197910734	0	0.056693387	0.125913825	10.68371605	34.72211177	7.506436324	0	2.194889238	4.774375164	9.980254758	2.912540764	0.002270849	0.551095104	UP	U2 small nuclear RNA auxiliary factor 1 like 4 [Source:HGNC Symbol;Acc:HGNC:23020]	[GO:0046872:metal ion binding][GO:0003723:RNA binding][GO:0003676:nucleic acid binding][GO:0000398:mRNA splicing, via spliceosome][GO:0089701:U2AF][GO:0005634:nucleus][GO:0005681:spliceosomal complex][GO:0006397:mRNA processing][GO:0008380:RNA splicing][GO:0005737:cytoplasm][GO:0016607:nuclear speck][GO:0005654:nucleoplasm][GO:0005681:spliceosomal complex][GO:0000398:mRNA splicing, via spliceosom…	[hsa03040:Spliceosome][hsa05131:Shigellosis]	-	-	-	-	-	-	-	-	-
ENSG00000163702	3	9917074	9933630	44626	+	IL17RC	0.856136777	0.24014949	0.548314087	1.184038517	1.400164309	1.148200956	53.41858026	16.83496328	32.84065892	70.97355357	85.60068026	68.75100237	54.73657311	-1.121882493	0.003120579	0.625108807	DOWN	interleukin 17 receptor C [Source:HGNC Symbol;Acc:HGNC:18358]	[GO:0030368:interleukin-17 receptor activity][GO:0016020:membrane][GO:0016021:integral component of membrane][GO:0005886:plasma membrane][GO:0019221:cytokine-mediated signaling pathway][GO:0006954:inflammatory response][GO:0005886:plasma membrane][GO:0005515:protein binding][GO:0030368:interleukin-17 receptor activity][GO:0030368:interleukin-17 receptor activity][GO:0030368:interleukin-17 recepto…	[hsa04060:Cytokine-cytokine receptor interaction][hsa04657:IL-17 signaling pathway]	-	-	-	-	-	-	-	-	-
ENSG00000135114	12	121017763	121039242	19211	-	OASL	0.134290165	0.10790565	0.191466491	0.43144674	0.438778981	0.321015452	11.65496297	10.52185205	15.95117719	35.97289701	37.31311704	26.73650092	23.02508453	-1.385112575	0.00386623	0.66817557	DOWN	2'-5'-oligoadenylate synthetase like [Source:HGNC Symbol;Acc:HGNC:8090]	[GO:0016779:nucleotidyltransferase activity][GO:0003725:double-stranded RNA binding][GO:0051607:defense response to virus][GO:0001730:2'-5'-oligoadenylate synthetase activity][GO:0005515:protein binding][GO:0016779:nucleotidyltransferase activity][GO:0003725:double-stranded RNA binding][GO:0051607:defense response to virus][GO:0001730:2'-5'-oligoadenylate synthetase activity][GO:0003723:RNA bindi…	-	-	-	-	-	-	-	-	-	-
ENSG00000219682	6	25140003	25141403	1401	+	-	0.403541467	1.36187559	0.812267468	0.210242581	0.174511227	0.206710776	7.769975311	29.46118575	15.01287265	3.888961839	3.292333856	3.819500132	10.54080492	2.239691968	0.004617167	0.71560459	UP	-	-	-	-	-	-	-	-	-	-	-	-
ENSG00000201699	1	149162783	149162944	162	-	RNVU1-24	5.234829587	39.11879548	12.29306644	6.363731449	2.515331577	8.938327062	11.65496297	97.85322409	26.27252713	13.61136644	5.487223094	19.09750066	28.99613406	1.817082818	0.00587122	0.794006405	UP	-	-	-	-	-	-	-	-	-	-	-	-
ENSG00000120669	13	36168217	36214588	4034	-	SOHLH2	0	0	0	0.131378169	0.072700038	0.129171185	0	0	0	5.833442759	3.292333856	5.729250197	2.475837802	-4.774056798	0.006424997	0.823674674	DOWN	spermatogenesis and oogenesis specific basic helix-loop-helix 2 [Source:HGNC Symbol;Acc:HGNC:26026]	[GO:0006355:regulation of transcription, DNA-templated][GO:0007283:spermatogenesis][GO:0046983:protein dimerization activity][GO:0048477:oogenesis][GO:0005634:nucleus][GO:0005737:cytoplasm][GO:0003677:DNA binding][GO:0030154:cell differentiation][GO:0030154:cell differentiation][GO:0042803:protein homodimerization activity][GO:0007283:spermatogenesis][GO:0005634:nucleus][GO:0006357:regulation of …	-	-	-	-	-	-	-	-	-	-
ENSG00000174564	3	136946230	137011085	6986	+	IL20RB	0.752118373	0.446286814	0.524042187	1.386542505	1.334371561	1.215070985	25.25241976	16.83496328	16.88948173	44.72306115	43.89778475	39.14987635	31.12459784	-1.113575684	0.006564565	0.826572453	DOWN	interleukin 20 receptor subunit beta [Source:HGNC Symbol;Acc:HGNC:6004]	[GO:0005515:protein binding][GO:0016020:membrane][GO:0016021:integral component of membrane][GO:0005515:protein binding][GO:0005886:plasma membrane][GO:0005886:plasma membrane][GO:0016021:integral component of membrane][GO:0019221:cytokine-mediated signaling pathway][GO:0004896:cytokine receptor activity][GO:0042015:interleukin-20 binding][GO:0001808:negative regulation of type IV hypersensitivit…	[hsa04060:Cytokine-cytokine receptor interaction][hsa04630:Jak-STAT signaling pathway]	-	-	-	-	-	-	-	-	-
ENSG00000211450	11	57741491	57743554	5510	+	SELENOH	0.821746505	0.132058949	0.447972002	1.355728502	1.066091116	1.543420429	23.30992593	4.208740821	12.19795903	36.94513747	29.63100471	42.01450145	24.71787823	-1.444807706	0.006923675	0.83319517	DOWN	selenoprotein H [Source:HGNC Symbol;Acc:HGNC:18251]	[GO:0003723:RNA binding][GO:0005794:Golgi apparatus][GO:0003723:RNA binding][GO:0005794:Golgi apparatus]	-	-	-	-	-	-	-	-	-	-
ENSG00000112182	6	89926528	90296908	26439	-	BACH2	0.122753999	0.076587984	0.10174092	0.353628365	0.183194886	0.236723651	16.51119753	11.57403726	13.13626357	45.69530161	24.14378161	30.55600105	23.60276377	-1.285361934	0.008166007	0.89386488	DOWN	BTB domain and CNC homolog 2 [Source:HGNC Symbol;Acc:HGNC:14078]	[GO:0003677:DNA binding][GO:0006355:regulation of transcription, DNA-templated][GO:0005515:protein binding][GO:0003700:DNA-binding transcription factor activity][GO:0005634:nucleus][GO:0005737:cytoplasm][GO:0005654:nucleoplasm][GO:0005829:cytosol][GO:0005515:protein binding][GO:0006357:regulation of transcription by RNA polymerase II][GO:0000981:DNA-binding transcription factor activity, RNA poly…	-	-	-	-	-	Zipper-Type Group/Leucine Zipper Family	10949928	DNA Binding	Human	Strong
ENSG00000115339	2	165747588	165794659	11104	-	GALNT3	0.138599214	0.178188933	0.294477933	0.706046723	0.42621962	0.473308668	8.741222224	12.62622246	17.82778627	42.77858023	26.33867085	28.64625099	22.8264555	-1.317917725	0.008197441	0.89386488	DOWN	polypeptide N-acetylgalactosaminyltransferase 3 [Source:HGNC Symbol;Acc:HGNC:4125]	[GO:0016020:membrane][GO:0016021:integral component of membrane][GO:0005794:Golgi apparatus][GO:0046872:metal ion binding][GO:0016740:transferase activity][GO:0030246:carbohydrate binding][GO:0005794:Golgi apparatus][GO:0016757:transferase activity, transferring glycosyl groups][GO:0006486:protein glycosylation][GO:0004653:polypeptide N-acetylgalactosaminyltransferase activity][GO:0005794:Golgi a…	[hsa00512:Mucin type O-glycan biosynthesis]	-	-	-	-	-	-	-	-	-
ENSG00000049249	1	7915871	7943165	13478	-	TNFRSF9	0.233565343	0.096519006	0.111936056	0.370852824	0.410433708	0.364622974	20.39618519	9.469666847	9.383045405	31.11169471	35.1182278	30.55600105	22.67247017	-1.29874546	0.009086047	0.916997142	DOWN	TNF receptor superfamily member 9 [Source:HGNC Symbol;Acc:HGNC:11924]	[GO:0005515:protein binding][GO:0038023:signaling receptor activity][GO:0006915:apoptotic process][GO:0008285:negative regulation of cell population proliferation][GO:0009897:external side of plasma membrane][GO:0016020:membrane][GO:0016021:integral component of membrane][GO:0005515:protein binding][GO:0009897:external side of plasma membrane][GO:0005886:plasma membrane][GO:0038023:signaling rece…	[hsa04060:Cytokine-cytokine receptor interaction]	-	-	-	-	-	-	-	-	-
ENSG00000205534	16	29527568	29594966	4221	-	SMG1P2	0.083712627	0.226011336	0.151650683	0.401246546	0.328226637	0.70325004	4.856234569	14.73059287	8.444740865	22.36153058	18.65655852	39.14987635	18.03325562	-1.528678167	0.009583855	0.940236002	DOWN	-	-	-	-	-	-	-	-	-	-	-	-
ENSG00000243926	3	156671859	156674446	2242	-	TIPARP-AS1	0.426687997	0.05142824	0.375750333	1.111508889	1.045618591	0.983553272	7.769975311	1.052185205	6.568131784	19.4448092	18.65655852	17.18775059	11.77990177	-1.829220428	0.009937273	0.945184823	DOWN	-	-	-	-	-	-	-	-	-	-	-	-
ENSG00000002587	4	11393150	11429564	8147	-	HS3ST1	0.095050705	0.073320692	0.133925808	0.267412445	0.274030743	0.262920259	9.712469138	8.417481642	13.13626357	26.25049242	27.43611547	25.78162589	18.45574135	-1.340331461	0.01028032	0.955706993	DOWN	heparan sulfate-glucosamine 3-sulfotransferase 1 [Source:HGNC Symbol;Acc:HGNC:5194]	[GO:0008146:sulfotransferase activity][GO:0016740:transferase activity][GO:0005794:Golgi apparatus][GO:1901564:organonitrogen compound metabolic process][GO:0005796:Golgi lumen][GO:1901135:carbohydrate derivative metabolic process][GO:0008146:sulfotransferase activity][GO:0005796:Golgi lumen][GO:0008467:[heparan sulfate]-glucosamine 3-sulfotransferase 1 activity][GO:0008467:[heparan sulfate]-gluc…	[hsa00534:Glycosaminoglycan biosynthesis - heparan sulfate / heparin]	-	-	-	-	-	-	-	-	-
ENSG00000248668	5	41869927	41872241	4425	+	OXCT1-AS1	0	0	0	0.099644741	0.257319441	0.097970838	0	0	0	2.916721379	7.682112331	2.864625099	2.243909802	-4.622084873	0.011171602	0.962213317	DOWN	-	-	-	-	-	-	-	-	-	-	-	-
ENSG00000232527	1	144227029	144250326	1480	-	LINC02802	0.965879719	2.638772448	0.567049192	0.167739098	0.649746243	0.247381945	11.65496297	35.77429698	6.568131784	1.94448092	7.682112331	2.864625099	11.08143501	2.126751886	0.011451058	0.972319759	UP	-	-	-	-	-	-	-	-	-	-	-	-
ENSG00000224080	3	37143512	37143958	447	-	UBE2FP1	4.268669764	5.030648303	3.182289492	1.647370557	1.823193358	1.781666535	26.22366667	34.72211177	18.76609081	9.722404598	10.97444619	10.50362536	18.4853909	1.350990955	0.011737846	0.980332751	UP	-	-	-	-	-	-	-	-	-	-	-	-
ENSG00000169231	1	155195588	155209051	19348	-	THBS3	0.091719921	0.073699349	0.092309111	0.238927527	0.193913946	0.454166781	5.827481483	5.260926026	5.629827243	14.5836069	12.07189081	27.69137595	11.84418473	-1.704542001	0.013036971	0.985614865	DOWN	thrombospondin 3 [Source:HGNC Symbol;Acc:HGNC:11787]	[GO:0005576:extracellular region][GO:0005509:calcium ion binding][GO:0007155:cell adhesion][GO:0008201:heparin binding][GO:0005509:calcium ion binding][GO:0005515:protein binding][GO:0048471:perinuclear region of cytoplasm][GO:0005576:extracellular region][GO:0062023:collagen-containing extracellular matrix][GO:0005201:extracellular matrix structural constituent][GO:0062023:collagen-containing ex…	[hsa04145:Phagosome][hsa04151:PI3K-Akt signaling pathway][hsa04510:Focal adhesion][hsa04512:ECM-receptor interaction][hsa05144:Malaria]	-	-	-	-	-	-	-	-	-
ENSG00000197614	12	8637346	8662888	13580	-	MFAP5	0.109030907	0.070087342	0.146308398	0	0	0.018616726	5.827481483	4.208740821	7.506436324	0	0	0.954875033	3.082922277	4.022387793	0.013410187	0.985614865	UP	microfibril associated protein 5 [Source:HGNC Symbol;Acc:HGNC:29673]	[GO:0001527:microfibril][GO:0005576:extracellular region][GO:0001527:microfibril][GO:0005576:extracellular region][GO:0001527:microfibril][GO:0005576:extracellular region][GO:0005576:extracellular region][GO:0001527:microfibril][GO:0062023:collagen-containing extracellular matrix][GO:0005201:extracellular matrix structural constituent][GO:0005201:extracellular matrix structural constituent][GO:00…	-	-	-	-	-	-	-	-	-	-
ENSG00000275496	21	6228966	6267317	7807	-	-	0.540216952	0.662956116	0.939096062	0.307035986	0.226537159	0.402504235	21.3674321	29.46118575	35.65557254	11.66688552	8.77955695	15.27800053	20.36810556	1.269208947	0.013593612	0.985614865	UP	-	-	-	-	-	-	-	-	-	-	-	-
ENSG00000243742	11	61615036	61639449	6821	+	RPLP0P2	0.054236531	0	0.145559826	0.282568933	0.3752728	0.203736235	2.913740741	0	7.506436324	14.5836069	19.75400314	10.50362536	9.21023541	-2.077167391	0.01607258	0.985614865	DOWN	-	-	-	-	-	-	-	-	-	-	-	-
ENSG00000124232	20	45306840	45317824	8124	+	RBPJL	0	0	0	0.159273534	0.088136348	0.078298972	0	0	0	5.833442759	3.292333856	2.864625099	1.998400286	-4.462956842	0.016732597	0.985614865	DOWN	recombination signal binding protein for immunoglobulin kappa J region like [Source:HGNC Symbol;Acc:HGNC:13761]	[GO:0003677:DNA binding][GO:0006355:regulation of transcription, DNA-templated][GO:0005634:nucleus][GO:0003700:DNA-binding transcription factor activity][GO:0006357:regulation of transcription by RNA polymerase II][GO:0000978:RNA polymerase II proximal promoter sequence-specific DNA binding][GO:0001228:DNA-binding transcription activator activity, RNA polymerase II-specific][GO:0005515:protein bi…	[hsa04330:Notch signaling pathway][hsa04658:Th1 and Th2 cell differentiation][hsa05169:Epstein-Barr virus infection][hsa05203:Viral carcinogenesis]	-	-	-	-	Other/DNA-binding LAG-1-like Domain Family	16354684	DNA Binding; TF PPI	Human; Mouse; Other	Medium
ENSG00000164270	5	148451032	148677235	23585	-	HTR4	0	0	0.010095695	0.041809774	0.034704078	0.102768558	0	0	0.938304541	3.888961839	3.292333856	9.548750329	2.944725094	-3.985447726	0.016885476	0.985614865	DOWN	5-hydroxytryptamine receptor 4 [Source:HGNC Symbol;Acc:HGNC:5299]	[GO:0007186:G protein-coupled receptor signaling pathway][GO:0016021:integral component of membrane][GO:0004930:G protein-coupled receptor activity][GO:0004993:G protein-coupled serotonin receptor activity][GO:0005887:integral component of plasma membrane][GO:0007268:chemical synaptic transmission][GO:0032098:regulation of appetite][GO:0005737:cytoplasm][GO:0016020:membrane][GO:0005886:plasma mem…	[hsa04020:Calcium signaling pathway][hsa04024:cAMP signaling pathway][hsa04080:Neuroactive ligand-receptor interaction][hsa04726:Serotonergic synapse]	-	-	-	-	-	-	-	-	-
ENSG00000235363	1	205351247	205351471	225	+	SNRPGP10	1.884538651	1.211420763	3.793289074	12.76382708	2.53545423	7.400934807	5.827481483	4.208740821	11.25965449	37.91737793	7.682112331	21.96212576	14.80958214	-1.662510104	0.017149119	0.985614865	DOWN	-	-	-	-	-	-	-	-	-	-	-	-
ENSG00000145934	5	167284799	168264157	29251	+	TENM2	0.204804056	0.17279367	0.154589756	0.10003278	0.073806143	0.072125063	31.07990124	29.46118575	22.51930897	14.5836069	10.97444619	10.50362536	19.85367907	1.200851126	0.017549843	0.985614865	UP	teneurin transmembrane protein 2 [Source:HGNC Symbol;Acc:HGNC:29943]	[GO:0016021:integral component of membrane][GO:0007165:signal transduction][GO:0005509:calcium ion binding][GO:0005887:integral component of plasma membrane][GO:0005634:nucleus][GO:0005634:nucleus][GO:0016020:membrane][GO:0005783:endoplasmic reticulum][GO:0005783:endoplasmic reticulum][GO:0005886:plasma membrane][GO:0005886:plasma membrane][GO:0005794:Golgi apparatus][GO:0005794:Golgi apparatus][…	-	-	-	-	-	-	-	-	-	-
ENSG00000261526	19	1874871	1876169	1299	-	-	0.054403541	0.104915193	0.109506036	0.510190281	0.564642562	0.50161974	0.971246914	2.10437041	1.876609081	8.750164138	9.877001569	8.593875296	5.362211235	-2.462227175	0.01788768	0.985614865	DOWN	-	-	-	-	-	-	-	-	-	-	-	-
ENSG00000165874	10	46610474	46652025	4166	-	SHLD2P1	0.18835341	0.090808126	0.132694347	0.255140467	0.564742889	0.405226395	9.712469138	5.260926026	6.568131784	12.63912598	28.53356009	20.05237569	13.79443145	-1.498617891	0.018485924	0.985614865	DOWN	-	-	-	-	-	-	-	-	-	-	-	-
ENSG00000196436	16	74376306	74392115	4315	+	NPIPB15	0	0.122646541	0.025602653	0.265073664	0.205355364	0.416993228	0	5.260926026	0.938304541	9.722404598	7.682112331	15.27800053	6.480291337	-2.436315015	0.019196997	0.985614865	DOWN	nuclear pore complex interacting protein family member B15 [Source:HGNC Symbol;Acc:HGNC:34409]	[GO:0005654:nucleoplasm][GO:0005576:extracellular region][GO:0005654:nucleoplasm]	-	-	-	-	-	-	-	-	-	-
ENSG00000164100	4	118033618	118258634	7990	+	NDST3	0.061864779	0.059651956	0.041508124	0	0.011890391	0	5.827481483	6.313111231	3.753218162	0	1.097444619	0	2.831875916	3.875219933	0.019443255	0.985614865	UP	N-deacetylase and N-sulfotransferase 3 [Source:HGNC Symbol;Acc:HGNC:7682]	[GO:0016787:hydrolase activity][GO:0008146:sulfotransferase activity][GO:0015016:[heparan sulfate]-glucosamine N-sulfotransferase activity][GO:0016020:membrane][GO:0016021:integral component of membrane][GO:0016740:transferase activity][GO:0005794:Golgi apparatus][GO:0000139:Golgi membrane][GO:0003824:catalytic activity][GO:0008152:metabolic process][GO:0015012:heparan sulfate proteoglycan biosyn…	[hsa00534:Glycosaminoglycan biosynthesis - heparan sulfate / heparin]	-	-	-	-	-	-	-	-	-
ENSG00000120279	6	152697897	152724569	6143	+	MYCT1	0.023323498	0.022489247	0	0.21872514	0.161379689	0.119472688	0.971246914	1.052185205	0	8.750164138	6.584667713	4.774375164	3.688773189	-3.339387054	0.019759122	0.985614865	DOWN	MYC target 1 [Source:HGNC Symbol;Acc:HGNC:23172]	[GO:0005634:nucleus][GO:0043231:intracellular membrane-bounded organelle][GO:0005654:nucleoplasm][GO:0005654:nucleoplasm][GO:0061484:hematopoietic stem cell homeostasis][GO:0016020:membrane][GO:0016021:integral component of membrane][GO:0043231:intracellular membrane-bounded organelle][GO:0005654:nucleoplasm][GO:0016020:membrane][GO:0016021:integral component of membrane]	-	-	-	-	-	-	-	-	-	-
ENSG00000285669	8	30192429	30201332	4587	+	-	0.046219882	0.089133313	0.108539174	0.016053513	0	0	2.913740741	6.313111231	6.568131784	0.97224046	0	0	2.794537369	3.867707541	0.020761721	0.985614865	UP	-	-	-	-	-	-	-	-	-	-	-	-
ENSG00000279673	3	171460612	171462256	1645	+	-	0.257763645	0.165695849	0.648548664	1.074345978	0.792673489	1.144323209	5.827481483	4.208740821	14.07456811	23.33377104	17.5591139	24.82675085	14.9717377	-1.437304762	0.020859571	0.985614865	DOWN	-	-	-	-	-	-	-	-	-	-	-	-
ENSG00000253540	3	130097782	130111506	35237	-	FAM86HP	0.143901852	0.152630136	0.159308872	0.389854217	0.497842047	0.265365116	9.712469138	11.57403726	10.32134995	25.27825196	32.92333856	17.18775059	17.83286624	-1.251151555	0.021244658	0.985614865	DOWN	-	-	-	-	-	-	-	-	-	-	-	-
ENSG00000270060	11	47168281	47169563	574	-	-	0.123118814	0.593575069	0.743458224	0	0	0	0.971246914	5.260926026	5.629827243	0	0	0	1.97700003	4.416160955	0.021431694	0.985614865	UP	-	-	-	-	-	-	-	-	-	-	-	-
ENSG00000282393	19	248551	251571	3021	-	-	0.116964911	0.067668737	0.188346031	0.024375195	0	0	4.856234569	3.156555616	7.506436324	0.97224046	0	0	2.748577828	3.846738097	0.021976022	0.985614865	UP	-	-	-	-	-	-	-	-	-	-	-	-
ENSG00000235609	21	14818843	15014430	5929	-	-	0.107274717	0.103437639	0.239919616	0.397436135	0.357381569	0.317492272	8.741222224	9.469666847	18.76609081	31.11169471	28.53356009	24.82675085	20.24149759	-1.184992989	0.022238212	0.985614865	DOWN	-	-	-	-	-	-	-	-	-	-	-	-
ENSG00000106125	7	30771417	30892387	8794	+	MINDY4	0.009633342	0.037155081	0.067866575	0	0	0	0.971246914	4.208740821	6.568131784	0	0	0	1.95801992	4.404215826	0.022419663	0.985614865	UP	MINDY lysine 48 deubiquitinase 4 [Source:HGNC Symbol;Acc:HGNC:21916]	[GO:0004843:thiol-dependent ubiquitin-specific protease activity][GO:1990380:Lys48-specific deubiquitinase activity][GO:0071108:protein K48-linked deubiquitination][GO:0008233:peptidase activity][GO:0008234:cysteine-type peptidase activity][GO:0006508:proteolysis][GO:0016787:hydrolase activity][GO:1990380:Lys48-specific deubiquitinase activity]	-	-	-	-	-	-	-	-	-	-
ENSG00000259523	15	29822631	29824081	1451	+	-	0.048704479	0.093924766	0.049017347	0.405995666	0.336995492	0.498969326	0.971246914	2.10437041	0.938304541	7.777923679	6.584667713	9.548750329	4.654210597	-2.593300041	0.02246998	0.985614865	DOWN	-	-	-	-	-	-	-	-	-	-	-	-
ENSG00000177076	9	19409009	19452505	2773	+	ACER2	0.458731911	0.466897202	0.589922796	0.265551619	0.088168132	0.234981624	17.48244445	19.9915189	21.58100443	9.722404598	3.292333856	8.593875296	13.44393025	1.43675404	0.022804173	0.985614865	UP	alkaline ceramidase 2 [Source:HGNC Symbol;Acc:HGNC:23675]	[GO:0016021:integral component of membrane][GO:0016811:hydrolase activity, acting on carbon-nitrogen (but not peptide) bonds, in linear amides][GO:0006672:ceramide metabolic process][GO:0016020:membrane][GO:0046872:metal ion binding][GO:0005794:Golgi apparatus][GO:0005794:Golgi apparatus][GO:0016787:hydrolase activity][GO:0006629:lipid metabolic process][GO:0006665:sphingolipid metabolic process]…	[hsa00600:Sphingolipid metabolism][hsa04071:Sphingolipid signaling pathway]	-	-	-	-	-	-	-	-	-
ENSG00000258568	14	49599994	49600572	579	+	RHOQP1	0.122055612	1.647657774	0.245679344	0	0	0.125043954	0.971246914	14.73059287	1.876609081	0	0	0.954875033	3.088887317	4.013781966	0.023369441	0.985614865	UP	-	-	-	-	-	-	-	-	-	-	-	-
ENSG00000244560	7	149285281	149297312	9781	+	-	0	0	0.016586793	0.051518748	0.095028852	0.118191032	0	0	0.938304541	2.916721379	5.487223094	6.68412523	2.671062374	-3.830997288	0.023435265	0.985614865	DOWN	-	-	-	-	-	-	-	-	-	-	-	-
ENSG00000251194	11	35212550	35214007	704	+	-	0.100383806	0.096793207	0.303085952	0.836789363	0.810336934	1.131257019	0.971246914	1.052185205	2.814913622	7.777923679	7.682112331	10.50362536	5.133667852	-2.411054686	0.023896992	0.985614865	DOWN	-	-	-	-	-	-	-	-	-	-	-	-
ENSG00000261499	17	36274191	36320547	1168	+	-	0.847074308	0.350046667	0.182681944	1.197869704	1.465266785	1.363707091	13.59745679	6.313111231	2.814913622	18.47256874	23.04633699	21.00725072	14.20860635	-1.46047995	0.024101504	0.985614865	DOWN	-	-	-	-	-	-	-	-	-	-	-	-
ENSG00000224418	13	98577244	98578830	1278	+	STK24-AS1	0	0	0	0.288096494	0.318844848	0.056651369	0	0	0	4.861202299	5.487223094	0.954875033	1.883883404	-4.371771485	0.024677637	0.985614865	DOWN	-	-	-	-	-	-	-	-	-	-	-	-
ENSG00000228933	X	27174920	27399006	9167	-	-	0	0.060019746	0.07308708	0	0	0	0	6.313111231	6.568131784	0	0	0	2.146873836	4.534827399	0.024680586	0.985614865	UP	-	-	-	-	-	-	-	-	-	-	-	-
ENSG00000254275	8	128405269	128564679	5841	-	LINC00824	0	0	0.015607674	0.129273582	0.053651575	0.063550976	0	0	0.938304541	7.777923679	3.292333856	3.819500132	2.638010368	-3.815436921	0.024821638	0.985614865	DOWN	-	-	-	-	-	-	-	-	-	-	-	-
ENSG00000203896	20	63736283	63739103	8742	+	LIME1	0.22171043	0.160335101	0.334701977	0.404284116	0.703109156	0.794985325	7.769975311	6.313111231	11.25965449	13.61136644	24.14378161	26.73650092	14.97239833	-1.340462373	0.025845153	0.985614865	DOWN	Lck interacting transmembrane adaptor 1 [Source:HGNC Symbol;Acc:HGNC:26016]	[GO:0050852:T cell receptor signaling pathway][GO:0050853:B cell receptor signaling pathway][GO:0050852:T cell receptor signaling pathway][GO:0050853:B cell receptor signaling pathway][GO:0050852:T cell receptor signaling pathway][GO:0050853:B cell receptor signaling pathway][GO:0016020:membrane][GO:0016021:integral component of membrane][GO:0005886:plasma membrane][GO:0005615:extracellular space…	-	-	-	-	-	-	-	-	-	-
ENSG00000125122	16	67207139	67227048	12521	-	LRRC29	0.100705664	0.024275888	0	0.104934042	0.203233773	0.464270782	3.884987655	1.052185205	0	3.888961839	7.682112331	17.18775059	5.615999604	-2.546384015	0.026093791	0.985614865	DOWN	-	-	-	-	-	-	-	-	-	-	-	-
ENSG00000236136	1	209744373	209745214	842	+	ADORA2BP1	0.25179406	0.161858475	0.253411533	0.787098783	0.967894811	1.031835381	2.913740741	2.10437041	2.814913622	8.750164138	10.97444619	11.45850039	6.502689249	-1.988034074	0.027063774	0.985614865	DOWN	-	-	-	-	-	-	-	-	-	-	-	-
ENSG00000204915	X	45730752	45731688	937	+	MFFP3	0.301687084	0.218172096	0.607250119	0.078588542	0	0	3.884987655	3.156555616	7.506436324	0.97224046	0	0	2.586703342	3.75350441	0.027835507	0.985614865	UP	-	-	-	-	-	-	-	-	-	-	-	-
ENSG00000272894	7	7552462	7566996	2020	-	MIOS-DT	0	0	0	0.042565008	0.423971496	0.041849971	0	0	0	0.97224046	9.877001569	0.954875033	1.967352844	-4.426984113	0.027893061	0.985614865	DOWN	-	-	-	-	-	-	-	-	-	-	-	-
ENSG00000139438	12	109713825	109770495	6873	+	FAM222A	0.360825234	0.662702824	0.363143101	0.250650254	0.257587566	0.140822658	20.39618519	42.08740821	19.70439535	13.61136644	14.26678004	7.639000263	19.61752258	1.210950171	0.028212663	0.985614865	UP	family with sequence similarity 222 member A [Source:HGNC Symbol;Acc:HGNC:25915]	-	-	-	-	-	-	-	-	-	-	-
ENSG00000149090	11	35431823	35530300	15616	-	PAMR1	0.1098216	0.088244519	0.184211785	0.209793344	0.485476584	0.393786437	5.827481483	5.260926026	9.383045405	10.69464506	25.24122623	20.05237569	12.74328332	-1.441397531	0.028816857	0.985614865	DOWN	peptidase domain containing associated with muscle regeneration 1 [Source:HGNC Symbol;Acc:HGNC:24554]	[GO:0006508:proteolysis][GO:0005509:calcium ion binding][GO:0004252:serine-type endopeptidase activity][GO:0005576:extracellular region][GO:0006508:proteolysis][GO:0005509:calcium ion binding][GO:0004252:serine-type endopeptidase activity][GO:0005576:extracellular region][GO:0006508:proteolysis][GO:0005509:calcium ion binding][GO:0004252:serine-type endopeptidase activity][GO:0006955:immune respo…	-	-	-	-	-	-	-	-	-	-
ENSG00000260260	16	2154792	2155405	3742	-	SNHG19	5.17941201	0.99883023	1.505886338	6.955981933	5.972888338	4.48080956	43.70611112	9.469666847	12.19795903	56.38994667	49.38500784	36.28525125	34.57232379	-1.115832401	0.029287124	0.985614865	DOWN	-	-	-	-	-	-	-	-	-	-	-	-
ENSG00000223839	9	40321299	40329221	19033	+	FAM95B1	0.017839253	0.008600583	0	0.037176556	0.133719255	0.036552038	1.942493828	1.052185205	0	3.888961839	14.26678004	3.819500132	4.161653508	-2.876491558	0.030190193	0.985614865	DOWN	-	-	-	-	-	-	-	-	-	-	-	-
ENSG00000184227	14	73537143	73543796	2957	+	ACOT1	0.544906638	0.20208309	0.464036697	1.179247643	0.966746656	0.858842814	12.62620988	5.260926026	10.32134995	26.25049242	21.94889238	19.09750066	15.91756188	-1.247175971	0.030196918	0.985614865	DOWN	acyl-CoA thioesterase 1 [Source:HGNC Symbol;Acc:HGNC:33128]	[GO:0006637:acyl-CoA metabolic process][GO:0016790:thiolester hydrolase activity][GO:0005737:cytoplasm][GO:0016787:hydrolase activity][GO:0006629:lipid metabolic process][GO:0006631:fatty acid metabolic process][GO:0005829:cytosol][GO:0052689:carboxylic ester hydrolase activity][GO:0005829:cytosol][GO:0016290:palmitoyl-CoA hydrolase activity][GO:0047617:acyl-CoA hydrolase activity][GO:0102991:myr…	[hsa00062:Fatty acid elongation][hsa01040:Biosynthesis of unsaturated fatty acids]	-	-	-	-	-	-	-	-	-
ENSG00000275180	12	62603909	62604399	491	+	-	1.871105076	1.387829286	2.462547642	5.249106389	3.651585231	3.833832341	12.62620988	10.52185205	15.95117719	34.02841609	24.14378161	24.82675085	20.34969795	-1.083251169	0.030230647	0.985614865	DOWN	-	-	-	-	-	-	-	-	-	-	-	-
ENSG00000230285	1	85599131	85600734	255	+	-	0.831414111	0.267225168	0	1.443871841	4.793926065	1.135693321	2.913740741	1.052185205	0	4.861202299	16.46166928	3.819500132	4.851382943	-2.659415976	0.030523952	0.985614865	DOWN	-	-	-	-	-	-	-	-	-	-	-	-
ENSG00000146233	6	46549580	46652830	5887	-	CYP39A1	0.045432465	0	0.022862157	0.02367003	0.28815949	0.232724041	1.942493828	0	0.938304541	0.97224046	12.07189081	9.548750329	4.245613327	-2.944998006	0.031199005	0.985614865	DOWN	cytochrome P450 family 39 subfamily A member 1 [Source:HGNC Symbol;Acc:HGNC:17449]	[GO:0004497:monooxygenase activity][GO:0020037:heme binding][GO:0005506:iron ion binding][GO:0016705:oxidoreductase activity, acting on paired donors, with incorporation or reduction of molecular oxygen][GO:0016020:membrane][GO:0016021:integral component of membrane][GO:0046872:metal ion binding][GO:0005783:endoplasmic reticulum][GO:0005789:endoplasmic reticulum membrane][GO:0016491:oxidoreductas…	[hsa00120:Primary bile acid biosynthesis]	-	-	-	-	-	-	-	-	-
ENSG00000228960	7	144294480	144300934	7865	+	OR2A9P	0	0	0	0.088267862	0.097688634	0.043392538	0	0	0	3.888961839	4.389778475	1.909750066	1.69808173	-4.223518361	0.031303858	0.985614865	DOWN	-	-	-	-	-	-	-	-	-	-	-	-
ENSG00000263745	18	1883524	2489426	11379	-	-	0.031852554	0.061426458	0.021371445	0.099569888	0.208149734	0.119652185	2.913740741	6.313111231	1.876609081	8.750164138	18.65655852	10.50362536	8.168968179	-1.781799782	0.032967546	0.985614865	DOWN	-	-	-	-	-	-	-	-	-	-	-	-
ENSG00000259668	15	51455268	51460582	5285	+	-	0.064617677	0.186919159	0.130065535	0	0.024838995	0.02206658	2.913740741	9.469666847	5.629827243	0	1.097444619	0.954875033	3.344259081	3.150458058	0.033939041	0.985614865	UP	-	-	-	-	-	-	-	-	-	-	-	-
ENSG00000165985	10	16513734	16521879	3159	-	C1QL3	0.624610348	1.061140346	0.927966866	0.588851774	0.308699784	0.426601973	20.39618519	38.93085259	29.08744076	18.47256874	9.877001569	13.36825046	21.68871655	1.075181265	0.03400277	0.985614865	UP	complement C1q like 3 [Source:HGNC Symbol;Acc:HGNC:19359]	[GO:0005515:protein binding][GO:0005576:extracellular region][GO:0005581:collagen trimer][GO:0042802:identical protein binding][GO:0050807:regulation of synapse organization][GO:0005515:protein binding][GO:0005576:extracellular region][GO:0005581:collagen trimer]	-	-	-	-	-	-	-	-	-	-
ENSG00000115286	19	1383527	1395589	30762	+	NDUFS7	0.018956599	0.027417818	0.038156744	0.088886424	0.098373215	0.135945049	1.942493828	3.156555616	3.753218162	8.750164138	9.877001569	13.36825046	6.807947295	-1.85425079	0.034610844	0.985614865	DOWN	NADH:ubiquinone oxidoreductase core subunit S7 [Source:HGNC Symbol;Acc:HGNC:7714]	[GO:0048038:quinone binding][GO:0008137:NADH dehydrogenase (ubiquinone) activity][GO:0051539:4 iron, 4 sulfur cluster binding][GO:0051536:iron-sulfur cluster binding][GO:0016020:membrane][GO:0046872:metal ion binding][GO:0016491:oxidoreductase activity][GO:0005739:mitochondrion][GO:0005743:mitochondrial inner membrane][GO:0005515:protein binding][GO:0070469:respirasome][GO:0008137:NADH dehydrogen…	[hsa00190:Oxidative phosphorylation][hsa04932:Non-alcoholic fatty liver disease (NAFLD)][hsa05010:Alzheimer's disease][hsa05012:Parkinson's disease][hsa05016:Huntington's disease]	-	-	-	-	-	-	-	-	-
ENSG00000267543	17	76549951	76550826	570	+	-	0	0.119548102	0	0.645942666	0.714883711	0.381054996	0	1.052185205	0	4.861202299	5.487223094	2.864625099	2.377539283	-3.636876776	0.036034158	0.985614865	DOWN	-	-	-	-	-	-	-	-	-	-	-	-
ENSG00000182873	1	2181794	2184389	1875	-	PRKCZ-AS1	0.203777968	0.117893457	0.082034798	0	0	0	4.856234569	3.156555616	1.876609081	0	0	0	1.648233211	4.153815261	0.03607338	0.985614865	UP	-	-	-	-	-	-	-	-	-	-	-	-
ENSG00000264575	18	5236724	5238598	1875	-	LINC00526	0.301526184	0.327083606	0.455194689	1.06037948	0.695438874	0.849498604	7.769975311	9.469666847	11.25965449	26.25049242	17.5591139	21.00725072	15.55269228	-1.186657667	0.036205456	0.985614865	DOWN	-	-	-	-	-	-	-	-	-	-	-	-
ENSG00000289592	10	71888523	71889171	649	-	-	0.108890908	0	0	0.567314822	0.627863968	0.334670798	0.971246914	0	0	4.861202299	5.487223094	2.864625099	2.364049568	-3.636889627	0.036261504	0.985614865	DOWN	-	-	-	-	-	-	-	-	-	-	-	-
ENSG00000227815	1	176272483	176273402	795	+	-	0	0	0	0.185251482	0.205023253	0.546418485	0	0	0	1.94448092	2.194889238	5.729250197	1.644770059	-4.184650047	0.036286019	0.985614865	DOWN	-	-	-	-	-	-	-	-	-	-	-	-
ENSG00000125910	19	3172346	3180332	1977	+	S1PR4	0.25497366	0.122926791	0.384917337	0	0.049005859	0.043536049	5.827481483	3.156555616	8.444740865	0	1.097444619	0.954875033	3.246849602	3.111621338	0.036439319	0.985614865	UP	sphingosine-1-phosphate receptor 4 [Source:HGNC Symbol;Acc:HGNC:3170]	[GO:0007186:G protein-coupled receptor signaling pathway][GO:0016021:integral component of membrane][GO:0004930:G protein-coupled receptor activity][GO:0038036:sphingosine-1-phosphate receptor activity][GO:0016020:membrane][GO:0005886:plasma membrane][GO:0005739:mitochondrion][GO:0007165:signal transduction][GO:0005515:protein binding][GO:0005737:cytoplasm][GO:0005886:plasma membrane][GO:0005886:…	[hsa04068:FoxO signaling pathway][hsa04071:Sphingolipid signaling pathway][hsa04080:Neuroactive ligand-receptor interaction]	-	-	-	-	-	-	-	-	-
ENSG00000163485	1	203090654	203167405	16293	+	ADORA1	0.118036601	0.081296132	0.220618996	0.333837226	0.330576147	0.397330072	6.798728397	5.260926026	12.19795903	18.47256874	18.65655852	21.96212576	13.89147774	-1.276699918	0.036698184	0.985614865	DOWN	adenosine A1 receptor [Source:HGNC Symbol;Acc:HGNC:262]	[GO:0007186:G protein-coupled receptor signaling pathway][GO:0016021:integral component of membrane][GO:0004930:G protein-coupled receptor activity][GO:0001609:G protein-coupled adenosine receptor activity][GO:0001973:adenosine receptor signaling pathway][GO:0016020:membrane][GO:0005886:plasma membrane][GO:0005886:plasma membrane][GO:0007165:signal transduction][GO:0005515:protein binding][GO:009…	[hsa04022:cGMP-PKG signaling pathway][hsa04024:cAMP signaling pathway][hsa04071:Sphingolipid signaling pathway][hsa04080:Neuroactive ligand-receptor interaction][hsa04923:Regulation of lipolysis in adipocytes][hsa04924:Renin secretion][hsa05032:Morphine addiction]	-	-	-	-	-	-	-	-	-
ENSG00000227077	17	18572752	18572961	210	+	-	0.673049518	0	0	1.40261836	1.552318916	3.447640438	1.942493828	0	0	3.888961839	4.389778475	9.548750329	3.294997412	-3.187849103	0.037115089	0.985614865	DOWN	-	-	-	-	-	-	-	-	-	-	-	-
ENSG00000230534	10	35098006	35127020	1741	-	-	0.248488746	0.09584025	0.150050992	0	0	0	4.856234569	2.10437041	2.814913622	0	0	0	1.6292531	4.139678348	0.037121659	0.985614865	UP	-	-	-	-	-	-	-	-	-	-	-	-
ENSG00000134072	3	9757347	9769992	6460	-	CAMK1	0.104118158	0.150590979	0.052393495	0.461081726	0.210120516	0.400002482	3.884987655	6.313111231	1.876609081	16.52808782	7.682112331	14.32312549	8.434672268	-1.692677853	0.037312794	0.985614865	DOWN	calcium/calmodulin dependent protein kinase I [Source:HGNC Symbol;Acc:HGNC:1459]	[GO:0005524:ATP binding][GO:0006468:protein phosphorylation][GO:0004672:protein kinase activity][GO:0005634:nucleus][GO:0005737:cytoplasm][GO:0000166:nucleotide binding][GO:0004674:protein serine/threonine kinase activity][GO:0016301:kinase activity][GO:0016740:transferase activity][GO:0016310:phosphorylation][GO:0030154:cell differentiation][GO:0045944:positive regulation of transcription by RNA…	[hsa04921:Oxytocin signaling pathway][hsa04925:Aldosterone synthesis and secretion]	-	-	-	-	-	-	-	-	-
ENSG00000279800	16	34266041	34268649	2609	-	BCLAF1P2	0.487567493	0.940255671	0.627004949	0.310468418	0.343604513	0.360753484	17.48244445	37.87866739	21.58100443	10.69464506	12.07189081	12.41337543	18.68700459	1.125107133	0.037794385	0.985614865	UP	-	-	-	-	-	-	-	-	-	-	-	-
ENSG00000267221	17	42038232	42050601	3733	-	C17orf113	0.075724832	0.073016253	0.019052818	0.335343393	0.174651472	0.155157673	3.884987655	4.208740821	0.938304541	16.52808782	8.77955695	7.639000263	6.996446341	-1.881271704	0.037959917	0.985614865	DOWN	chromosome 17 open reading frame 113 [Source:HGNC Symbol;Acc:HGNC:53437]	[GO:0016020:membrane][GO:0016021:integral component of membrane]	-	-	-	-	-	-	-	-	-	-
ENSG00000162300	11	65084210	65088398	12173	+	ZFPL1	0.113253525	0.065521556	0.227962084	0.306822766	0.574656522	0.301668538	4.856234569	3.156555616	9.383045405	12.63912598	24.14378161	12.41337543	11.09868643	-1.482829212	0.038030831	0.985614865	DOWN	zinc finger protein like 1 [Source:HGNC Symbol;Acc:HGNC:12868]	[GO:0016020:membrane][GO:0016021:integral component of membrane][GO:0046872:metal ion binding][GO:0005794:Golgi apparatus][GO:0016192:vesicle-mediated transport][GO:0016020:membrane][GO:0016021:integral component of membrane][GO:0046872:metal ion binding][GO:0005794:Golgi apparatus][GO:0016192:vesicle-mediated transport][GO:0005634:nucleus][GO:0016020:membrane][GO:0016021:integral component of me…	-	-	-	-	-	-	-	-	-	-
ENSG00000274104	19	34733298	34733837	540	-	-	1.439578136	0.88332764	2.107382819	0.68182837	0.452759684	0.134074906	10.68371605	7.365296437	15.01287265	4.861202299	3.292333856	0.954875033	7.028382721	1.868642259	0.038033593	0.985614865	UP	-	-	-	-	-	-	-	-	-	-	-	-
ENSG00000225265	1	222589825	222593843	8176	+	TAF1A-AS1	0.156280848	0.150690884	0.125827811	0.260548302	0.216267341	1.024685703	4.856234569	5.260926026	3.753218162	7.777923679	6.584667713	30.55600105	9.798161867	-1.705292723	0.038111757	0.985614865	DOWN	-	-	-	-	-	-	-	-	-	-	-	-
ENSG00000131067	20	34844720	34872856	4744	-	GGT7	0	0	0.048024423	0.19888579	0.027514093	0.244430956	0	0	1.876609081	7.777923679	1.097444619	9.548750329	3.383454618	-3.259645232	0.039011719	0.985614865	DOWN	gamma-glutamyltransferase 7 [Source:HGNC Symbol;Acc:HGNC:4259]	[GO:0036374:glutathione hydrolase activity][GO:0006751:glutathione catabolic process][GO:0006412:translation][GO:0016020:membrane][GO:0016021:integral component of membrane][GO:0016740:transferase activity][GO:0016787:hydrolase activity][GO:0016746:transferase activity, transferring acyl groups][GO:0005515:protein binding][GO:0006508:proteolysis][GO:0005886:plasma membrane][GO:0006749:glutathione…	[hsa00430:Taurine and hypotaurine metabolism][hsa00480:Glutathione metabolism]	-	-	-	-	-	-	-	-	-
ENSG00000237732	2	222318275	222352989	8334	+	CT75	0.023486274	0	0	0.171306829	0.081252984	0.072183898	0.971246914	0	0	6.805683219	3.292333856	2.864625099	2.322314848	-3.614362253	0.039448848	0.985614865	DOWN	-	-	-	-	-	-	-	-	-	-	-	-
ENSG00000270605	1	28239509	28241453	1945	-	-	0.436011513	0.140138649	0.438812361	0.946496965	0.50280767	1.079492559	11.65496297	4.208740821	11.25965449	24.3060115	13.16933543	27.69137595	15.38168019	-1.260668824	0.039784768	0.985614865	DOWN	-	-	-	-	-	-	-	-	-	-	-	-
ENSG00000267390	18	63367295	63381631	820	+	KDSR-DT	0.17236634	0.08310051	0	0.538810712	0.695703905	0.529759384	1.942493828	1.052185205	0	5.833442759	7.682112331	5.729250197	3.70658072	-2.692892398	0.039821516	0.985614865	DOWN	-	-	-	-	-	-	-	-	-	-	-	-
ENSG00000275322	15	96342953	96345651	1133	+	-	0.124748807	0.30071676	0.251100336	0.844913531	0.719300469	0.766818526	1.942493828	5.260926026	3.753218162	12.63912598	10.97444619	11.45850039	7.671451763	-1.687045788	0.039876172	0.985614865	DOWN	-	-	-	-	-	-	-	-	-	-	-	-
ENSG00000215835	1	166275629	166277597	1969	-	-	0.502479833	1.34969746	0.794683465	0.673171331	0.248339491	0.257391135	13.59745679	41.035223	20.64269989	17.50032828	6.584667713	6.68412523	17.67408348	1.280634094	0.040065645	0.985614865	UP	-	-	-	-	-	-	-	-	-	-	-	-
ENSG00000279233	12	125138245	125141711	3467	+	-	0.203836745	0.117927461	0.061543845	0.254874406	0.399609066	0.438537477	9.712469138	6.313111231	2.814913622	11.66688552	18.65655852	20.05237569	11.53605229	-1.42160568	0.040439071	0.985614865	DOWN	-	-	-	-	-	-	-	-	-	-	-	-
ENSG00000234841	4	112826307	112827607	1301	+	-	0.271599537	0.157130864	0.273344236	0.056600664	0	0	4.856234569	3.156555616	4.691522703	0.97224046	0	0	2.279425558	3.556263812	0.041804454	0.985614865	UP	-	-	-	-	-	-	-	-	-	-	-	-
ENSG00000281332	7	32760279	32762924	2646	+	LINC00997	0.320499771	1.313402613	0.430078126	0.417445941	0.184799871	0.300984483	11.65496297	53.66144547	15.01287265	14.5836069	6.584667713	10.50362536	18.66686351	1.33032114	0.041806419	0.985614865	UP	-	-	-	-	-	-	-	-	-	-	-	-
ENSG00000220937	9	4944670	4945902	928	-	HNRNPA1P41	0.076153232	0.220287989	0.076642425	0.396753577	0.526918598	1.014230431	0.971246914	3.156555616	0.938304541	4.861202299	6.584667713	12.41337543	4.820892085	-2.260160124	0.04191148	0.985614865	DOWN	-	-	-	-	-	-	-	-	-	-	-	-
ENSG00000167964	16	2140803	2154165	9069	+	RAB26	0.312448631	0.16433059	0.228695081	0.651135131	0.425827034	0.669296757	10.68371605	6.313111231	7.506436324	21.38929012	14.26678004	21.96212576	13.68690992	-1.234251478	0.042575483	0.985614865	DOWN	RAB26, member RAS oncogene family [Source:HGNC Symbol;Acc:HGNC:14259]	[GO:0003924:GTPase activity][GO:0005525:GTP binding][GO:0005525:GTP binding][GO:0003924:GTPase activity][GO:0016020:membrane][GO:0015031:protein transport][GO:0000166:nucleotide binding][GO:0005794:Golgi apparatus][GO:0005525:GTP binding][GO:0005525:GTP binding][GO:0031410:cytoplasmic vesicle][GO:0000139:Golgi membrane][GO:0000139:Golgi membrane][GO:0005515:protein binding][GO:0005794:Golgi appar…	-	-	-	-	-	-	-	-	-	-
ENSG00000168918	2	233059967	233207903	21926	+	INPP5D	0.02442237	0.039248023	0.03277234	0.127239023	0.065715609	0.125101571	2.913740741	5.260926026	3.753218162	14.5836069	7.682112331	14.32312549	8.086121609	-1.628172043	0.042786414	0.985614865	DOWN	inositol polyphosphate-5-phosphatase D [Source:HGNC Symbol;Acc:HGNC:6079]	[GO:0003824:catalytic activity][GO:0016791:phosphatase activity][GO:0046856:phosphatidylinositol dephosphorylation][GO:0005737:cytoplasm][GO:0016020:membrane][GO:0005829:cytosol][GO:0005886:plasma membrane][GO:0016787:hydrolase activity][GO:0006915:apoptotic process][GO:0005856:cytoskeleton][GO:0045121:membrane raft][GO:0017124:SH3 domain binding][GO:0005515:protein binding][GO:0002376:immune sys…	[hsa00562:Inositol phosphate metabolism][hsa04070:Phosphatidylinositol signaling system][hsa04662:B cell receptor signaling pathway][hsa04664:Fc epsilon RI signaling pathway][hsa04666:Fc gamma R-mediated phagocytosis]	-	-	-	-	-	-	-	-	-
ENSG00000170667	7	102479976	102517777	18221	-	RASA4B	0.048371115	0.074625509	0.019472737	0.110884614	0.122719257	0.21804379	4.856234569	8.417481642	1.876609081	10.69464506	12.07189081	21.00725072	9.820685313	-1.548092792	0.043347931	0.985614865	DOWN	RAS p21 protein activator 4B [Source:HGNC Symbol;Acc:HGNC:35202]	[GO:0007165:signal transduction][GO:0005096:GTPase activator activity][GO:0035556:intracellular signal transduction][GO:0005543:phospholipid binding][GO:0043087:regulation of GTPase activity][GO:0046580:negative regulation of Ras protein signal transduction][GO:0071277:cellular response to calcium ion][GO:0005737:cytoplasm][GO:0016020:membrane][GO:0046872:metal ion binding][GO:0005886:plasma memb…	[hsa04014:Ras signaling pathway]	-	-	-	-	-	-	-	-	-
ENSG00000267637	17	59784813	59785035	223	+	-	0	0	0	0.990638528	1.461824988	0.649331383	0	0	0	2.916721379	4.389778475	1.909750066	1.536041653	-4.077628148	0.043855884	0.985614865	DOWN	-	-	-	-	-	-	-	-	-	-	-	-
ENSG00000229635	1	93384487	93384998	512	-	-	0.4140832	0.39927198	0.972400764	0.143823172	0	0	2.913740741	3.156555616	6.568131784	0.97224046	0	0	2.268444767	3.549942899	0.044054876	0.985614865	UP	-	-	-	-	-	-	-	-	-	-	-	-
ENSG00000186523	8	12182096	12194133	24613	-	FAM86B1	0.217087097	0.096610233	0.218481619	0.365403294	0.462174347	0.376372846	12.62620988	6.313111231	12.19795903	20.41704966	26.33867085	21.00725072	16.48337523	-1.112662865	0.04578681	0.985614865	DOWN	family with sequence similarity 86 member B1 [Source:HGNC Symbol;Acc:HGNC:28268]	[GO:0016740:transferase activity][GO:0008168:methyltransferase activity][GO:0032259:methylation][GO:0016740:transferase activity][GO:0008168:methyltransferase activity][GO:0032259:methylation][GO:0016740:transferase activity][GO:0008168:methyltransferase activity][GO:0032259:methylation][GO:0016740:transferase activity][GO:0008168:methyltransferase activity][GO:0032259:methylation][GO:0016740:tra…	-	-	-	-	-	-	-	-	-	-
ENSG00000180806	12	53994895	54003337	3560	+	HOXC9	0.042419087	0.040901811	0	0.221000792	0.440258516	0.086915305	0.971246914	1.052185205	0	4.861202299	9.877001569	1.909750066	3.111897675	-3.055737193	0.046344629	0.985614865	DOWN	homeobox C9 [Source:HGNC Symbol;Acc:HGNC:5130]	[GO:0003677:DNA binding][GO:0006355:regulation of transcription, DNA-templated][GO:0005634:nucleus][GO:0006351:transcription, DNA-templated][GO:0000981:DNA-binding transcription factor activity, RNA polymerase II-specific][GO:0005654:nucleoplasm][GO:0005515:protein binding][GO:0016235:aggresome][GO:0006357:regulation of transcription by RNA polymerase II][GO:0005634:nucleus][GO:0006357:regulation…	-	-	-	-	-	-	-	-	-	-
ENSG00000267544	19	10841839	10842250	412	+	HIKESHIP2	1.372236882	0.661576873	1.208420366	0.178731709	0	0.351458491	7.769975311	4.208740821	6.568131784	0.97224046	0	1.909750066	3.571473073	2.649352459	0.046494939	0.985614865	UP	-	-	-	-	-	-	-	-	-	-	-	-
ENSG00000259165	14	69083398	69085389	1992	+	DDX18P1	0.106431023	0.30787237	0.035704905	0.036966598	0	0	2.913740741	9.469666847	0.938304541	0.97224046	0	0	2.382325431	3.614054408	0.04660407	0.985614865	UP	-	-	-	-	-	-	-	-	-	-	-	-
ENSG00000182600	2	232857270	232878708	6444	+	SNORC	0.305766141	0.092134151	0.211564595	0.457993962	0.528913422	0.411143708	15.53995062	5.260926026	10.32134995	22.36153058	26.33867085	20.05237569	16.64580062	-1.134496574	0.046939976	0.985614865	DOWN	secondary ossification center associated regulator of chondrocyte maturation [Source:HGNC Symbol;Acc:HGNC:33763]	[GO:0051216:cartilage development][GO:0005737:cytoplasm][GO:0016020:membrane][GO:0016021:integral component of membrane][GO:0005576:extracellular region][GO:0005515:protein binding][GO:0071944:cell periphery][GO:0051216:cartilage development][GO:0071944:cell periphery][GO:0051216:cartilage development][GO:0005737:cytoplasm][GO:0016020:membrane][GO:0016021:integral component of membrane][GO:000557…	-	-	-	-	-	-	-	-	-	-
ENSG00000231989	5	156850295	156852528	2234	+	PPP1R2B	0	0	0	0.131848637	0.072960379	0.097225312	0	0	0	3.888961839	2.194889238	2.864625099	1.491412696	-4.041943435	0.047033304	0.985614865	DOWN	PPP1R2 family member B [Source:HGNC Symbol;Acc:HGNC:16318]	[GO:0009966:regulation of signal transduction][GO:0004864:protein phosphatase inhibitor activity][GO:0043666:regulation of phosphoprotein phosphatase activity][GO:0005975:carbohydrate metabolic process][GO:0005977:glycogen metabolic process][GO:0005515:protein binding][GO:0004864:protein phosphatase inhibitor activity][GO:0043666:regulation of phosphoprotein phosphatase activity]	-	-	-	-	-	-	-	-	-	-
ENSG00000213089	6	150827663	150828384	722	+	PDCL3P5	0	0.09438008	0.098509931	0.611945683	0.338629126	0.701943413	0	1.052185205	0.938304541	5.833442759	3.292333856	6.68412523	2.966731932	-3.00435983	0.047051936	0.985614865	DOWN	-	-	-	-	-	-	-	-	-	-	-	-
ENSG00000232082	6	166460663	166465383	579	-	RPS6KA2-IT1	0	0	0	0.635902106	0.703771529	0	0	0	0	4.861202299	5.487223094	0	1.724737565	-4.244073739	0.048108459	0.985614865	DOWN	-	-	-	-	-	-	-	-	-	-	-	-
ENSG00000186081	12	52514575	52520530	10522	-	KRT5	0.051297024	0.065949594	0.034417697	0	0	0	2.913740741	4.208740821	1.876609081	0	0	0	1.499848441	4.015166272	0.048615434	0.985614865	UP	keratin 5 [Source:HGNC Symbol;Acc:HGNC:6442]	[GO:0045095:keratin filament][GO:0005634:nucleus][GO:0005737:cytoplasm][GO:0016020:membrane][GO:0005515:protein binding][GO:0007010:cytoskeleton organization][GO:0005882:intermediate filament][GO:0005829:cytosol][GO:0070062:extracellular exosome][GO:0005200:structural constituent of cytoskeleton][GO:0097110:scaffold protein binding][GO:0008544:epidermis development][GO:0045095:keratin filament][G…	-	-	-	-	-	-	-	-	-	-
ENSG00000186666	12	49836043	49843106	4355	-	BCDIN3D	0.21044185	0.332042101	0.057761914	0.518292924	0.661857686	0.352790494	10.68371605	18.93933369	2.814913622	25.27825196	32.92333856	17.18775059	17.97121741	-1.225857234	0.048821037	0.985614865	DOWN	BCDIN3 domain containing RNA methyltransferase [Source:HGNC Symbol;Acc:HGNC:27050]	[GO:0008168:methyltransferase activity][GO:0005737:cytoplasm][GO:0005737:cytoplasm][GO:0016740:transferase activity][GO:0005654:nucleoplasm][GO:0005829:cytosol][GO:0008171:O-methyltransferase activity][GO:0008175:tRNA methyltransferase activity][GO:0032259:methylation][GO:0005515:protein binding][GO:0001510:RNA methylation][GO:0005737:cytoplasm][GO:0008171:O-methyltransferase activity][GO:0005829…	-	-	-	-	-	-	-	-	-	-
ENSG00000163216	1	153039732	153041931	3047	-	SPRR2D	0	0	0	0.139995179	0.154936774	0.344108599	0	0	0	1.94448092	2.194889238	4.774375164	1.48562422	-4.037089338	0.04923453	0.985614865	DOWN	small proline rich protein 2D [Source:HGNC Symbol;Acc:HGNC:11264]	[GO:0001533:cornified envelope][GO:0005737:cytoplasm][GO:0005737:cytoplasm][GO:0031424:keratinization][GO:0005829:cytosol][GO:0008544:epidermis development][GO:0001533:cornified envelope][GO:0001533:cornified envelope][GO:0005737:cytoplasm][GO:0005737:cytoplasm][GO:0031424:keratinization][GO:0005829:cytosol][GO:0008544:epidermis development][GO:0001533:cornified envelope][GO:0001533:cornified env…	-	-	-	-	-	-	-	-	-	-
ENSG00000089127	12	112905856	112933219	66614	+	OAS1	0.027137009	0.020933083	0.027311332	0.050897564	0.068847567	0.105645383	4.856234569	4.208740821	4.691522703	8.750164138	12.07189081	18.14262562	8.78686311	-1.502147092	0.049297172	0.985614865	DOWN	2'-5'-oligoadenylate synthetase 1 [Source:HGNC Symbol;Acc:HGNC:8086]	[GO:0016779:nucleotidyltransferase activity][GO:0003725:double-stranded RNA binding][GO:0051607:defense response to virus][GO:0001730:2'-5'-oligoadenylate synthetase activity][GO:0016779:nucleotidyltransferase activity][GO:0003725:double-stranded RNA binding][GO:0051607:defense response to virus][GO:0001730:2'-5'-oligoadenylate synthetase activity][GO:0003723:RNA binding][GO:0005634:nucleus][GO:0…	[hsa04621:NOD-like receptor signaling pathway][hsa05160:Hepatitis C][hsa05162:Measles][hsa05164:Influenza A][hsa05168:Herpes simplex infection]	-	-	-	-	-	-	-	-	-
ENSG00000263272	17	5425139	5432876	1938	-	-	0.510517436	0.246128445	0.550496673	0.835925803	1.051299576	0.933958323	13.59745679	7.365296437	14.07456811	21.38929012	27.43611547	23.87187582	17.95576712	-1.044626908	0.049739475	0.985614865	DOWN	-	-	-	-	-	-	-	-	-	-	-	-
