# Supplementary material for: ULK2 suppresses ovarian cancer cell migration and invasion by elevating IGFBP3
Source: PeerJ. 2024 Jun 28;12:e17628. doi: 10.7717/peerj.17628 (PMC11216209; doi:10.7717/peerj.17628)
Supplement: Supplemental Information 7 [file peerj-12-17628-s007.zip]

Archive with 13 entries (10 files):
- Figure 3-lable/
- Figure 3-lable/ULK2 -repeat.jpg
- __MACOSX/
- __MACOSX/Figure 3-lable/
- __MACOSX/Figure 3-lable/._ULK2 -repeat.jpg
- Figure 3-lable/.DS_Store
- __MACOSX/Figure 3-lable/._.DS_Store
- Figure 3-lable/actin -repeat.jpg
- __MACOSX/Figure 3-lable/._actin -repeat.jpg
- Figure 3-lable/ULK2-raw data.jpg
- __MACOSX/Figure 3-lable/._ULK2-raw data.jpg
- Figure 3-lable/actin -raw data.jpg
- __MACOSX/Figure 3-lable/._actin -raw data.jpg
